# Supplementary material for: Socioeconomic Impact of Foot and Mouth Disease Outbreaks on Smallholder Cattle Farmers in Yogyakarta, Indonesia
Source: Vet Sci. 2025 Jun 3;12(6):542. doi: 10.3390/vetsci12060542 (PMC12197744; doi:10.3390/vetsci12060542)
Supplement: Supplementary file 1 [file vetsci-12-00542-s001.zip]

Archive with 7 entries (6 files):
- Supplementary 1 (Figure S1).pdf
- Supplementary 2 (Figure S2).pdf
- Supplementary 3 (Table S1).pdf
- __MACOSX/
- __MACOSX/._Supplementary 1 (Figure S1).docx
- __MACOSX/._Supplementary 2 (Figure S2).docx
- __MACOSX/._Supplementary 3 (Table S1).docx
